# Supplementary material for: Structural and Electronic Effect Driven Distortions in Visible Light Absorbing Polar Materials ATa2V2O11 (A = Sr, Pb)
Source: J Phys Chem C Nanomater Interfaces. 2022 Apr 28;126(18):8047–55. doi: 10.1021/acs.jpcc.2c00469 (PMC9109282; doi:10.1021/acs.jpcc.2c00469)
Supplement: Supplementary file 1 — jp2c00469_si_001.cif [file jp2c00469_si_001.cif]

data_I
_chemical_name_mineral SrTa2V2O11
_cell_length_a  18.170280(27)
_cell_length_b  5.5287000(67)
_cell_length_c  9.522483(13)
_cell_angle_alpha 90
_cell_angle_beta  99.81446(13)
_cell_angle_gamma 90
_cell_volume 942.6098(23)
_symmetry_space_group_name_H-M Cc
loop_
_symmetry_equiv_pos_as_xyz
	'x, -y, z+1/2'
	'x, y, z'
	'x+1/2, -y+1/2, z+1/2'
	'x+1/2, y+1/2, z'
loop_
_atom_site_label
_atom_site_type_symbol
_atom_site_fract_x
_atom_site_fract_y
_atom_site_fract_z
_atom_site_occupancy
_atom_site_symmetry_multiplicity
_atom_site_adp_type
_atom_site_B_iso_or_equiv
Ta1 Ta+5 0.42585(73) 0.25151(21) 0.6015(14) 1   0 Biso 0.5024(38)
Ta2 Ta+5 0.31492(73) 0.24846(20) 0.2306(13) 1   0 Biso 0.5024(38)
V1 V+5 0.02799(75) 0.23369(97) 0.4579(14) 1   0 Biso 0.458(25)
V2 V+5 0.71519(76) 0.2589(10) 0.3512(14) 1   0 Biso 0.458(25)
Sr1 Sr+2 0.12074(74) 0.29667(19) 0.1314(14) 1   0 Biso 1.270(26)
O1 O-2 -0.00202 0.03354 0.02049 1   0 Biso 0.921(49)
O2 O-2 0.35776(90) 0.2623(25) 0.4306(18) 1   0 Biso 0.921(49)
O3 O-2 0.3693(12) 0.0147(27) 0.6781(18) 1   0 Biso 0.921(49)
O4 O-2 0.11835(92) 0.2461(20) 0.5146(17) 1   0 Biso 0.921(49)
O5 O-2 0.4904(11) 0.0439(23) 0.0240(23) 1   0 Biso 0.921(49)
O6 O-2 0.23029(64) 0.0333(16) 0.2695(14) 1   0 Biso 0.921(49)
O7 O-2 0.3808(11) 0.4622(23) 0.1706(19) 1   0 Biso 0.921(49)
O8 O-2 0.25051(79) 0.2351(26) 0.0268(17) 1   0 Biso 0.921(49)
O9 O-2 0.01582(82) 0.2553(27) 0.2753(17) 1   0 Biso 0.921(49)
O10 O-2 0.2434(10) 0.5098(24) 0.2505(21) 1   0 Biso 0.921(49)
O11 O-2 0.63218(94) 0.2187(19) 0.3463(18) 1   0 Biso 0.921(49)
