# Supplementary material for: Structural and Electronic Effect Driven Distortions in Visible Light Absorbing Polar Materials ATa2V2O11 (A = Sr, Pb)
Source: J Phys Chem C Nanomater Interfaces. 2022 Apr 28;126(18):8047–55. doi: 10.1021/acs.jpcc.2c00469 (PMC9109282; doi:10.1021/acs.jpcc.2c00469)
Supplement: Supplementary file 2 — jp2c00469_si_002.cif [file jp2c00469_si_002.cif]

data_I
_chemical_name_mineral 
_cell_length_a  9.638220(27)
_cell_length_b  5.447110(18)
_cell_length_c  9.618420(26)
_cell_angle_alpha 90
_cell_angle_beta  109.35836(22)
_cell_angle_gamma 90
_cell_volume 476.4222(25)
_symmetry_space_group_name_H-M 5
loop_
_symmetry_equiv_pos_as_xyz
	'-x, y, -z'
	'-x+1/2, y+1/2, -z'
	'x, y, z'
	'x+1/2, y+1/2, z'
loop_
_atom_site_label
_atom_site_type_symbol
_atom_site_fract_x
_atom_site_fract_y
_atom_site_fract_z
_atom_site_occupancy
_atom_site_symmetry_multiplicity
_atom_site_adp_type
_atom_site_B_iso_or_equiv
Ta1 Ta+5 1.129450(66) 1.03225(46) 0.390890(61) 1   0 Biso 0.3770(80)
Pb1 Pb+2 1 0.95990(48) 0 1   0 Biso 2.065(17)
V1 V+5 0.89362(20) 0.50548 0.19426(19) 1   0 Biso 0.125(38)
O1 O-2 0.74012(62) 0.4800(15) 0.24024(63) 1   0 Biso 0.982(68)
O2 O-2 0.83574(69) 0.5909(14) 0.02786(73) 1   0 Biso 0.982(68)
O3 O-2 1.2405(12) 0.8079(16) 0.5202(10) 1   0 Biso 0.982(68)
O4 O-2 0.9817(10) 0.7362(13) 0.27332(87) 1   0 Biso 0.982(68)
O5 O-2 1 1.0910(17) 0.5 1   0 Biso 0.982(68)
O6 O-2 1.0020(10) 0.2403(13) 0.22906(92) 1   0 Biso 0.982(68)
